# Supplementary material for: Alternative Splicing of Neuropeptide Prohormone and Receptor Genes Associated with Pain Sensitivity Was Detected with Zero-Inflated Models
Source: Biomedicines. 2022 Apr 10;10(4):877. doi: 10.3390/biomedicines10040877 (PMC9031102; doi:10.3390/biomedicines10040877)
Supplement: Supplementary file 1 [file biomedicines-10-00877-s001.zip]

Archive with 1 entries (1 files):
- biomedicines-1655398-supplementary.pdf
